# Supplementary material for: Family Dysfunctional Interactive Patterns and Alexithymia in Adolescent Patients with Restrictive Eating Disorders
Source: Children (Basel). 2022 Jul 12;9(7):1038. doi: 10.3390/children9071038 (PMC9323591; doi:10.3390/children9071038)
Supplement: Supplementary file 1 [file children-09-01038-s001.zip]

Archive with 1 entries (1 files):
- children-1773992-supplementary.pdf
